# Supplementary material for: Effects of the utilization of intellectual property by scientific researchers on economic growth in Mexico
Source: PLoS One. 2021 Oct 13;16(10):e0258131. doi: 10.1371/journal.pone.0258131 (PMC8513833; doi:10.1371/journal.pone.0258131)
Supplement: S1 Data — (XLSX) [file pone.0258131.s002.xlsx]

## Sheet: Hoja1
id	year	lnpib	lnfbkf	lnsalaries	invpat	invmod	invdes	lnspend	SIN	SNIPEA	searches	indexpat	indexmod	indexdes	hhp	hhm	hhd
1	2003	11.4966	6.77537	11.1407	0.0006	0.0008	0.0026	20.7326	47	1.20834	10	0.522747	4.1641	3.12308	-0.011755	0.0779336	0.0522925
1	2004	11.5511	6.34212	11.1304	0.0005	0.0005	0.0003	20.672	51	1.30069	13	1.226	7.14116	1.24436	0.00163135	0.0443282	0.00176382
1	2005	11.583	7.22911	11.1512	0.0008	0.0008	0.0007	21.1937	71	1.67344	5	1.15366	4.67874	1.61072	0.0018246	0.0436815	0.00725165
1	2006	11.6643	7.32053	11.1562	0.0005	0.0007	0.0018	21.8144	68	1.57687	10	0.560819	3.243	3.74853	-0.00686936	0.0350833	0.0429906
1	2007	11.7472	8.00603	11.1554	0.0003	0.0008	0.0002	21.4669	71	1.57362	8	0.723198	10.3781	0.743092	-0.00180825	0.0612639	-0.00167829
1	2008	11.7553	7.89544	11.1691	0.001	0.0001	0.0002	21.3598	78	1.70049	12	2.54977	1.69985	0.898366	0.00893836	0.0040364	-0.000586177
1	2009	11.7083	8.44913	11.1422	0.0004	0.0005	0.003	21.1345	83	1.76944	27	0.319102	2.07823	3.99529	-0.0104342	0.016523	0.0459003
1	2010	11.7789	7.75234	11.1495	0.0007	0.0007	0.0027	21.8158	83	1.6441	14	0.57177	3.51283	3.91885	-0.00557733	0.0327275	0.0380156
1	2011	11.821	8.01895	11.1611	0.0004	0.0002	0.0024	21.3663	101	2.05322	15	0.438077	1.328	5.40465	-0.00483582	0.00282272	0.0379058
1	2012	11.8578	8.24012	11.1612	0.0009	0.0002	0.0036	22.2617	106	2.03091	16	0.562249	0.840593	5.41191	-0.00545304	-0.00198573	0.0549588
2	2003	12.6322	6.56948	11.2523	0.0007	0.001	0.0001	19.159	313	2.65728	5	1.35527	11.567	0.26693	0.00393772	0.117121	-0.00812516
2	2004	12.6901	7.27725	11.2595	0.0003	0.0005	0.0003	19.201	353	2.91432	4	0.869348	8.43955	1.4706	-0.000797983	0.0454387	0.00287432
2	2005	12.7331	7.62608	11.2858	0.0003	0.0005	0.0004	19.8218	344	2.89738	2	0.829195	5.60475	1.76412	-0.00105816	0.0285271	0.00473381
2	2006	12.7928	7.932	11.292	0.0003	0.0002	0.0016	20.4817	417	3.291	7	0.480702	1.32367	4.76004	-0.00568575	0.00354385	0.0411684
2	2007	12.8253	7.88533	11.3288	0.0002	0.0003	0.0003	20.257	414	3.17536	25	0.783465	6.32415	1.81129	-0.000870494	0.0214036	0.00326145
2	2008	12.8254	7.46737	11.3256	0.0003	0	0.0002	20.6648	490	3.51222	27	1.98882	0	2.33575	0.00219349	-0.00221828	0.00296307
2	2009	12.7398	7.4725	11.3129	0.0011	0.0005	0.0011	19.3685	508	3.61579	24	1.26755	3.00189	2.11602	0.0028384	0.0212381	0.0118399
2	2010	12.7613	7.46049	11.3242	0.0019	0.0005	0.0018	20.4071	506	3.60518	36	1.51499	2.44942	2.55036	0.00687096	0.0193379	0.0206847
2	2011	12.8081	7.67508	11.3256	0.0018	0.0006	0.0022	20.0511	525	3.6485	30	1.28566	2.59826	3.23104	0.00376949	0.0210901	0.02944
2	2012	12.8497	7.68202	11.3194	0.0022	0.002	0.0022	20.1837	566	3.69634	23	1.00931	6.1731	2.42878	0.000157993	0.0877494	0.0242359
3	2003	11.0156	5.86363	11.2293	0	0	0	19.2858	132	6.42523	3	0	0	0	0	0	0
3	2004	11.1348	5.20949	11.2132	0	0.0001	0	19.3912	153	7.24233	1	0	18.567	0	-0.000555247	0.00975403	-0.000555247
3	2005	11.2211	4.92725	11.2229	0.0001	0.0001	0.0001	20.0246	160	6.7755	1	1.10559	4.4838	1.76412	0.000163542	0.00539566	0.00118345
3	2006	11.305	6.62539	11.2278	0.0001	0.0003	0	20.7334	181	7.27281	0	0.841228	10.4239	0	-0.00033112	0.0196536	-0.00208551
3	2007	11.3846	7.0282	11.2559	0.0002	0.0001	0	20.3926	181	6.94823	0	2.08924	5.62147	0	0.00164207	0.00696704	-0.00150754
3	2008	11.4188	6.9921	11.2455	0.0006	0.0001	0.0002	20.7707	183	6.25846	3	2.2098	2.45534	1.29764	0.00483063	0.00581102	0.00118845
3	2009	11.3674	7.07412	11.2034	0.0001	0.0001	0.0003	19.6826	184	6.23004	10	0.622249	3.24204	3.11633	-0.000742143	0.00440479	0.00415781
3	2010	11.4032	6.34212	11.2147	0.0004	0	0	20.5152	185	6.02669	4	3.34894	0	0	0.00298467	-0.00127065	-0.00127065
3	2011	11.4552	6.93537	11.2131	0.0002	0.0001	0.0003	20.2825	205	6.4792	4	1.09519	3.32	3.37791	0.000163844	0.00399312	0.00409278
3	2012	11.485	7.62462	11.2295	0	0.0002	0.0001	20.3399	217	6.43705	16	0	13.1693	2.35518	-0.000795123	0.00967608	0.00107754
4	2003	13.6926	6.38688	11.9857	0	0	0	18.7043	18	0.566378	0	0	0	0	0	0	0
4	2004	13.7019	6.92756	11.7851	0	0	0	18.3755	34	1.03603	1	0	0	0	0	0	0
4	2005	13.6781	7.21303	11.6332	0.0004	0.0001	0	18.9596	44	1.29974	3	2.65342	2.69028	0	0.004268	0.00436313	-0.00258131
4	2006	13.6564	7.48997	11.5827	0.0001	0.0001	0	20.1667	57	1.65892	1	1.68246	6.94928	0	0.000711633	0.00620362	-0.00104275
4	2007	13.5918	7.71869	11.5203	0.0002	0.0002	0	17.3629	57	1.69124	0	1.56693	8.4322	0	0.00113956	0.0149391	-0.00201005
4	2008	13.532	8.20248	11.3951	0.0007	0.0001	0	19.5854	68	1.90769	0	2.90037	2.76225	0	0.00674487	0.00625468	-0.00354925
4	2009	13.4349	7.93344	11.699	0.0004	0.0001	0.0001	19.5968	80	2.21646	1	2.07416	2.7017	0.865646	0.00253241	0.00401186	-0.000316748
4	2010	13.3911	8.29455	11.5952	0.0005	0.0005	0.0005	20.501	86	2.32141	2	1.11631	6.85839	1.98362	0.000554219	0.0279148	0.00468687
4	2011	13.3578	7.57199	11.409	0.0003	0	0	20.2205	89	2.35236	1	3.28558	0	0	0.00196694	-0.000860585	-0.000860585
4	2012	13.3481	7.84463	11.4472	0.0003	0.0001	0.0001	19.8073	101	2.56398	0	1.76171	3.95079	1.41311	0.00100942	0.0039104	0.000547454
5	2003	12.697	7.18614	11.2129	0.0032	0.0008	0.0014	20.3033	129	1.38162	5	2.06517	3.08452	1.24567	0.0354183	0.0693129	0.00816889
5	2004	12.7339	7.77486	11.2144	0.0026	0.0014	0.0006	20.2535	139	1.40519	4	1.80169	5.65083	0.703332	0.0204763	0.118789	-0.00757729
5	2005	12.7543	7.96311	11.2352	0.0018	0.0006	0.001	20.5408	162	1.55721	9	1.75594	2.37377	1.55657	0.013269	0.0241137	0.00976949
5	2006	12.801	7.90064	11.2275	0.0017	0.0008	0.0011	21.3123	185	1.70035	48	1.58899	3.08857	1.90898	0.011055	0.0392015	0.0170611
5	2007	12.8383	8.45425	11.2297	0.0017	0.0021	0.0012	20.2398	185	1.64297	27	1.06551	7.08305	1.15922	0.00164603	0.15284	0.00400059
5	2008	12.8517	8.77153	11.2203	0.0015	0.0019	0.0015	20.7481	210	1.79386	39	1.01471	8.56863	1.78756	0.000319693	0.164535	0.017121
5	2009	12.7153	9.04864	11.2212	0.002	0.003	0.002	20.759	217	1.87057	88	0.888928	6.94722	1.48397	-0.00305503	0.163578	0.0133114
5	2010	12.8503	9.39033	11.2257	0.0031	0.0027	0.0029	21.5359	216	1.81058	16	1.1933	6.3854	1.98362	0.00534213	0.148834	0.0271838
5	2011	12.9356	9.34295	11.229	0.0042	0.0036	0.0036	20.8749	273	2.18715	4	1.21048	6.29053	2.13341	0.00688306	0.173012	0.0370652
5	2012	12.9846	8.01961	11.2347	0.0052	0.0016	0.0033	21.6672	273	2.12492	10	1.5117	3.12933	2.30854	0.0136978	0.0570005	0.0350286
6	2003	10.9685	5.84644	11.1244	0.0002	0.0001	0	21.3197	55	2.09611	0	2.32332	6.94017	0	0.00244455	0.0109732	-0.00184729
6	2004	10.9868	5.76832	11.111	0.0004	0.0001	0.0001	21.4364	66	2.42743	0	2.12507	3.0945	0.898703	0.00374816	0.0069778	-0.000337471
6	2005	11.0072	6.28227	11.134	0.0003	0.0003	0	22.3135	85	3.14923	1	1.65839	6.72569	0	0.00203941	0.0177358	-0.00309757
6	2006	11.0583	6.4892	11.1299	0.0002	0.0003	0.0002	22.8126	105	3.69527	8	0.961404	5.95652	1.78502	-0.000140863	0.0180895	0.00286502
6	2007	11.118	6.58893	11.1339	0.0003	0.0002	0.0002	22.2008	105	3.77255	2	1.34308	4.8184	1.38003	0.00120682	0.0134316	0.00133678
6	2008	11.1457	6.73815	11.1284	0.0004	0	0.0001	20.9471	114	3.71582	6	2.65176	0	1.16788	0.00366407	-0.00221828	0.000372395
6	2009	11.0839	6.65801	11.1442	0.0001	0	0.0001	21.6974	126	4.04798	10	1.55562	0	2.59694	0.000436639	-0.000785855	0.00125496
6	2010	11.1231	6.9575	11.144	0.0002	0.0003	0	21.7832	131	4.06134	0	1.33957	12.3451	0	0.00053935	0.0180195	-0.00158831
6	2011	11.1969	7.28824	11.1602	0.0004	0.0002	0.0007	22.0529	143	4.33163	1	1.01095	3.06462	3.63775	4.08258e-05	0.00769937	0.00983669
6	2012	11.2374	7.36834	11.1717	0.0007	0.0003	0.0002	23.0199	156	4.53013	2	1.71278	4.93848	1.17759	0.00226698	0.0125263	0.000564825
7	2003	12.2038	8.05484	11.0062	0	0.0001	0.0001	21.1347	88	0.536874	3	0	10.4103	2.40237	-0.00123153	0.011589	0.00172705
7	2004	12.1772	8.19312	10.9606	0.0002	0.0002	0.0001	21.2376	95	0.598908	0	1.27504	7.4268	1.07844	0.000763588	0.0178423	0.000217777
7	2005	12.1808	8.40961	10.9584	0.0001	0.0002	0.0001	22.1595	93	0.544666	9	0.829195	6.72569	1.32309	-0.00035272	0.0118238	0.000667191
7	2006	12.2188	8.78386	10.947	0.0006	0.0003	0.0003	22.6865	120	0.727235	2	1.68246	3.47464	1.56189	0.0042698	0.0154826	0.00351547
7	2007	12.2052	8.50045	10.972	0.0008	0.0008	0.0004	21.9005	120	0.703279	11	1.25354	6.74576	0.966019	0.00254817	0.0577464	-0.000341513
7	2008	12.2415	8.95764	10.9713	0.0005	0.0003	0.0001	20.7427	158	0.910942	6	1.8415	7.36601	0.64882	0.00336004	0.0254189	-0.00140223
7	2009	12.2282	9.0984	11.0094	0.0001	0.0003	0.0001	21.5051	181	1.00431	4	0.622249	9.72611	1.03878	-0.000742143	0.0171436	7.61798e-05
7	2010	12.3043	8.7678	11.0414	0.0006	0.0007	0.0004	21.6425	191	0.99037	0	1.18198	8.47213	1.4002	0.000982725	0.0403514	0.00216118
7	2011	12.3353	8.95403	11.0429	0.0002	0.0004	0.0001	21.8999	184	0.936172	2	0.938737	11.3829	0.965116	-0.000123018	0.0208491	-7.00476e-05
7	2012	12.3537	9.07612	11.0448	0.001	0.0006	0.0002	22.8113	189	0.93779	0	1.63121	6.58464	0.78506	0.00301136	0.0266429	-0.00102542
8	2003	12.5246	8.39254	11.1851	0.0018	0.001	0.0002	20.2117	82	0.649319	9	2.09099	6.94017	0.320316	0.0201537	0.109732	-0.0125557
8	2004	12.576	8.48529	11.1833	0.0027	0.0006	0.0006	20.2123	98	0.759738	31	2.20681	2.85646	0.829572	0.026133	0.040201	-0.00369056
8	2005	12.6287	8.28375	11.1986	0.0015	0.001	0.0009	20.4874	123	0.934015	12	1.46329	3.95629	1.40092	0.00813201	0.0518915	0.00703725
8	2006	12.7023	8.7692	11.2006	0.0024	0.0004	0.0012	21.2627	145	1.02562	32	2.01895	1.38986	1.87427	0.0212502	0.00813045	0.0182329
8	2007	12.7355	8.19974	11.2141	0.0022	0.0003	0.0007	20.6063	145	1.00126	34	2.15453	1.58104	1.05658	0.0185653	0.00934333	0.000909889
8	2008	12.7563	8.51659	11.2195	0.0021	0.0013	0.0004	21.1765	192	1.29226	29	1.83181	7.55986	0.614671	0.0140234	0.110592	-0.00649622
8	2009	12.6748	8.83434	11.2326	0.0028	0.0027	0.0013	20.6463	224	1.54465	35	1.2811	6.4364	0.992947	0.00751077	0.145255	-0.000188445
8	2010	12.6967	8.72291	11.2182	0.0015	0.0013	0.0022	21.562	223	1.54724	35	1.00468	5.34954	2.61837	7.43464e-05	0.0690842	0.0257048
8	2011	12.7228	8.93076	11.2125	0.0024	0.003	0.0035	20.8705	241	1.75114	16	0.885999	6.71461	2.65678	-0.00291052	0.145898	0.0422988
8	2012	12.7809	8.52695	11.1993	0.0021	0.0024	0.004	21.7093	278	1.84907	15	0.725411	5.57758	3.32496	-0.00618608	0.103126	0.0523779
9	2003	14.3523	8.76092	11.5846	0.0167	0.0112	0.0229	20.5609	4831	12.5446	951	1.14565	4.59035	2.16591	0.0455612	1.12309	0.364707
9	2004	14.3933	8.96546	11.5886	0.0179	0.0108	0.0291	20.4133	4974	12.456	975	0.987167	3.46927	2.71477	-0.00411866	0.792469	0.550325
9	2005	14.4202	9.1412	11.5828	0.0212	0.0115	0.0306	21.0813	4974	12.0423	933	1.11083	2.44378	2.55839	0.0362197	0.471817	0.509272
9	2006	14.4747	8.95532	11.594	0.0181	0.0085	0.0353	21.6393	5837	13.8626	990	0.983924	1.90852	3.56282	-0.00518815	0.29321	0.827105
9	2007	14.5039	9.14088	11.602	0.0219	0.0131	0.037	21.5221	5871	13.903	1032	0.953215	3.06839	2.48213	-0.0169272	0.74836	0.536249
9	2008	14.5231	9.65342	11.6036	0.0219	0.0122	0.0437	20.317	6175	14.3004	959	0.93306	3.46525	3.27996	-0.0231053	0.850914	0.78696
9	2009	14.4829	9.64756	11.598	0.0233	0.0118	0.0289	21.0805	6317	14.8897	1215	1.13269	2.98875	2.34536	0.0333676	0.500119	0.338322
9	2010	14.5257	9.67834	11.6043	0.0321	0.0162	0.0415	21.3422	6817	15.8659	1309	1.19711	3.71178	2.75011	0.0562289	0.773563	0.499239
9	2011	14.5646	9.6684	11.6211	0.0309	0.0134	0.0556	21.3047	6645	15.6835	1071	1.01626	2.67195	3.75999	0.00465981	0.479139	0.790945
9	2012	14.6079	9.36615	11.646	0.0426	0.0124	0.061	22.1599	6853	15.4349	1047	1.07829	2.11163	3.7155	0.0240699	0.341767	0.834874
10	2003	11.7645	6.94022	10.9307	0	0.0005	0.0001	20.7397	36	0.661718	0	0	17.3504	0.800789	-0.00369458	0.060408	-0.000736001
10	2004	11.794	7.08757	10.9593	0.0001	0.0007	0.0004	20.7201	34	0.613377	1	0.265634	10.8308	1.79741	-0.00489305	0.065502	0.00531308
10	2005	11.7957	7.24423	10.9631	0.0002	0.0001	0.0001	21.2108	51	0.874802	3	1.65839	3.36285	1.32309	0.00135961	0.0048794	0.000667191
10	2006	11.8384	7.11233	10.9739	0.0007	0.0003	0.0002	21.8276	60	1.01547	4	1.96287	3.47464	1.04126	0.00602418	0.0154826	0.000258141
10	2007	11.8716	7.39511	10.9842	0	0	0.0003	21.4802	60	0.988359	6	0	0	4.8301	-0.00150754	-0.00150754	0.00577402
10	2008	11.8696	7.79729	10.9759	0.0005	0.0006	0.0008	21.3649	68	1.0946	4	0.872291	6.97833	2.45869	-0.00107652	0.0503941	0.0122959
10	2009	11.8384	8.30449	10.9787	0.0004	0.0004	0.0006	21.1349	73	1.15326	3	0.888928	4.63148	2.22595	-0.000611007	0.0199767	0.00674392
10	2010	11.8745	7.98139	10.9946	0.0003	0.0005	0.0005	21.8248	73	1.13448	0	0.772831	7.91352	2.28879	-0.000938117	0.0285501	0.00532219
10	2011	11.9148	8.02486	10.9771	0.0003	0.0004	0.0003	21.3795	96	1.39532	10	0.985674	7.968	2.02674	-4.10961e-05	0.0199885	0.00294534
10	2012	11.9389	8.06966	10.9857	0.0006	0.0007	0.0011	22.2569	112	1.62576	0	0.734047	5.76156	3.23837	-0.00169173	0.0302882	0.0142383
11	2003	12.8586	6.97261	11.0899	0.0026	0.0011	0.0096	21.2905	310	1.70432	37	0.681274	1.722	3.46808	-0.0261026	0.0591291	0.202127
11	2004	12.8985	7.4313	11.0928	0.0022	0.0012	0.0195	21.4022	332	1.75734	127	0.306233	0.972944	4.59162	-0.0882135	-0.00344024	0.456681
11	2005	12.9019	8.00136	11.1336	0.0009	0.0017	0.0156	22.2551	352	1.78024	161	0.164017	1.25645	4.5363	-0.0785488	0.0240958	0.33227
11	2006	12.9662	8.09163	11.1093	0.0014	0.002	0.0147	22.7527	406	1.94829	60	0.260269	1.53575	5.07398	-0.0698077	0.0505584	0.384458
11	2007	12.9779	7.83082	11.132	0.002	0.0011	0.0095	22.1133	406	1.92083	110	0.497438	1.47229	3.64174	-0.0318205	0.0299038	0.167266
11	2008	13.011	8.62119	11.1104	0.0032	0.001	0.0117	20.9448	475	2.21668	92	0.667111	1.38981	4.2969	-0.0234824	0.027498	0.232568
11	2009	12.9633	8.603	11.1277	0.004	0.0014	0.0164	21.6596	503	2.33851	69	0.570871	1.04102	3.90732	-0.0367584	0.00351382	0.249036
11	2010	13.027	8.5452	11.1261	0.0036	0.001	0.022	21.7144	513	2.2565	62	0.453239	0.773502	4.92176	-0.0462002	-0.0191386	0.331381
11	2011	13.0813	8.81225	11.112	0.0037	0.0014	0.0259	22.01	609	2.62906	59	0.39215	0.899613	5.64437	-0.0540544	-0.00892714	0.413011
11	2012	13.13	7.45298	11.1164	0.0043	0.0023	0.0246	22.9895	609	2.42922	44	0.404667	1.45622	5.57091	-0.0492298	0.037726	0.377981
12	2003	11.9311	7.61923	11.0344	0	0.0001	0	21.1425	17	0.142897	0	0	20.8205	0	-0.000615764	0.0122047	-0.000615764
12	2004	11.9909	7.85671	11.0344	0	0.0001	0	21.2461	24	0.194488	0	0	18.567	0	-0.000555247	0.00975403	-0.000555247
12	2005	12.0073	7.6029	11.0708	0.0002	0.0002	0	22.1698	27	0.23532	4	1.65839	6.72569	0	0.00135961	0.0118238	-0.00206505
12	2006	12.0427	7.9735	11.0844	0.0003	0.0003	0.0001	22.7094	39	0.309177	1	1.44211	5.95652	0.892508	0.00161352	0.0180895	-0.000392306
12	2007	12.0756	8.44312	11.0901	0	0	0	21.917	39	0.306419	3	0	0	0	0	0	0
12	2008	12.0677	7.95226	11.1094	0	0.0001	0.0009	20.762	40	0.304916	3	0	2.2098	5.25544	-0.00443656	0.00536736	0.0188795
12	2009	12.06	8.25739	11.1183	0.0001	0.0003	0	21.5192	46	0.328274	2	0.777812	12.1576	0	-0.000349215	0.0175366	-0.00157171
12	2010	12.118	8.44269	11.1262	0.0003	0.0001	0	21.6537	49	0.335038	1	2.5117	5.14379	0	0.00192084	0.0052653	-0.00127065
12	2011	12.1202	8.82424	11.1302	0.0004	0	0	21.908	48	0.328019	0	3.28558	0	0	0.00262258	-0.00114745	-0.00114745
12	2012	12.133	8.60117	11.1348	0	0	0.0005	22.814	61	0.417355	0	0	0	7.06554	-0.00132521	-0.00132521	0.00803809
13	2003	11.9929	7.58376	11.1721	0.0003	0.0002	0.0003	21.3713	106	1.12104	9	1.30687	5.20513	1.80178	0.00151166	0.0207149	0.00394963
13	2004	12.0486	7.50384	11.113	0.0001	0	0.0001	21.4707	126	1.26731	8	1.59381	0	2.69611	0.000659417	-0.00111049	0.00188352
13	2005	12.0704	7.99058	11.1993	0.0004	0.0002	0.0006	22.3399	151	1.48519	3	1.10559	2.2419	2.64617	0.000654168	0.00769374	0.0101983
13	2006	12.0898	7.62608	11.0926	0.0003	0.0002	0.0008	22.878	176	1.69078	1	0.776518	2.13824	3.84465	-0.00151474	0.00771486	0.0192807
13	2007	12.1314	7.94556	11.146	0.0005	0.0004	0.0011	22.2047	176	1.75819	4	0.783465	3.37288	2.65655	-0.00217624	0.0238481	0.0166488
13	2008	12.1457	8.37908	11.1149	0.0001	0	0.0007	21.0986	187	1.79233	7	0.414338	0	5.10946	-0.00207866	-0.00354925	0.0145855
13	2009	12.0946	7.36138	11.1521	0.0007	0.0002	0.0004	21.7783	190	1.80996	16	1.67529	2.49388	1.59812	0.0034494	0.0076308	0.00305521
13	2010	12.1543	8.08948	11.1077	0.0012	0.0003	0.0004	21.9693	198	1.77749	3	2.11512	3.24871	1.25281	0.00673038	0.0135723	0.00152586
13	2011	12.2006	8.32361	11.1224	0.001	0.0002	0.0008	22.1152	199	1.80829	6	1.64279	1.992	2.70233	0.00368784	0.00569134	0.00976664
13	2012	12.2302	8.27767	11.0811	0.0009	0.0002	0.0006	23.0361	222	1.90552	11	1.55445	2.32399	2.49372	0.00249819	0.00596551	0.00673026
14	2003	13.328	7.35947	11.2018	0.004	0.003	0.0092	21.211	430	1.48762	122	0.860489	3.85565	2.72861	-0.0139168	0.284862	0.172436
14	2004	13.3701	7.88231	11.2078	0.0059	0.0037	0.0089	21.3474	504	1.6962	135	1.01659	3.7134	2.59409	0.00170407	0.278723	0.163746
14	2005	13.4003	8.71915	11.2221	0.0066	0.0038	0.0088	22.2636	573	1.94391	217	1.14014	2.66225	2.42566	0.0138913	0.164767	0.141315
14	2006	13.4592	8.60117	11.2274	0.0072	0.0029	0.0125	22.7887	683	2.27141	244	1.07201	1.78344	3.45551	0.00848472	0.0923139	0.289335
14	2007	13.5135	8.59951	11.2361	0.0085	0.0036	0.0128	22.1102	683	2.18791	281	1.06979	2.43823	2.48294	0.00873264	0.179959	0.185554
14	2008	13.5245	8.63195	11.225	0.0063	0.0024	0.0163	20.9228	840	2.56822	284	0.835306	2.12141	3.80727	-0.0182669	0.12438	0.311366
14	2009	13.4547	8.96865	11.2139	0.0065	0.0037	0.0249	21.6315	889	2.77609	259	0.576157	1.70877	3.68455	-0.0584554	0.0977513	0.370246
14	2010	13.511	9.12956	11.2141	0.007	0.0042	0.0244	21.69	883	2.63282	262	0.658499	2.42741	4.07867	-0.0386196	0.161422	0.34816
14	2011	13.5596	9.32251	11.216	0.0063	0.005	0.0284	21.9797	919	2.69175	274	0.521389	2.50882	4.83287	-0.0545062	0.17183	0.436503
14	2012	13.6002	8.16905	11.2162	0.0094	0.0068	0.0308	22.9662	959	2.72989	220	0.587237	2.85801	4.63019	-0.0514176	0.231452	0.45221
15	2003	13.6802	8.09377	11.3242	0.0052	0.0043	0.0086	21.1904	578	1.01355	43	1.00121	4.94631	2.28291	0.000134781	0.439829	0.142985
15	2004	13.7174	8.46548	11.3167	0.0058	0.0041	0.0075	21.2998	575	0.916311	51	1.06254	4.37499	2.32423	0.00604187	0.326067	0.127938
15	2005	13.7605	8.76593	11.3151	0.0056	0.0053	0.0085	22.2302	692	1.20435	110	0.957421	3.67486	2.31881	-0.00426447	0.267901	0.132086
15	2006	13.8126	8.67077	11.3077	0.0061	0.0047	0.011	22.6829	800	1.33929	100	0.941558	2.99648	3.15244	-0.00664252	0.22692	0.244646
15	2007	13.8558	9.35893	11.3201	0.0054	0.0052	0.0108	21.9778	800	1.31025	130	0.790787	4.09789	2.43762	-0.0224983	0.33314	0.154598
15	2008	13.8722	10.2482	11.3129	0.0051	0.0036	0.0138	20.7141	936	1.4939	152	0.751333	3.53569	3.58149	-0.0248225	0.253119	0.25769
15	2009	13.8334	9.95409	11.3023	0.0076	0.006	0.0138	21.5698	986	1.50431	161	0.862974	3.54968	2.61589	-0.0147525	0.274504	0.173971
15	2010	13.9065	10.1528	11.2975	0.008	0.005	0.0199	21.5314	995	1.45889	55	0.814331	3.12692	3.59945	-0.0194044	0.222287	0.271671
15	2011	13.9433	10.353	11.2928	0.0085	0.0062	0.0218	21.9216	1017	1.4823	73	0.765135	3.38367	4.03498	-0.0245914	0.249581	0.317776
15	2012	13.9805	10.2505	11.2838	0.0095	0.0049	0.016	22.973	1012	1.4361	156	0.917558	3.18402	3.71871	-0.00664253	0.175972	0.219053
16	2003	12.4012	7.79317	11.1461	0.0001	0.0004	0.0003	21.296	236	1.48736	2	0.435622	10.4103	1.80178	-0.00278019	0.0463559	0.00394963
16	2004	12.4294	8.09499	11.1491	0.001	0.0003	0.0001	21.4204	272	1.72075	4	2.27686	3.97865	0.385158	0.00992566	0.0231544	-0.00477945
16	2005	12.4464	8.31214	11.1786	0.0005	0.0003	0	22.3003	327	1.96468	15	2.07299	5.04427	0	0.00443155	0.0167032	-0.0041301
16	2006	12.4843	8.77833	11.1553	0.0005	0.0006	0.0005	22.7933	386	2.21743	11	1.05154	5.21196	1.95236	0.000429907	0.0351362	0.00794462
16	2007	12.5327	8.64189	11.1463	0.0007	0.0004	0.0002	22.1373	385	2.27558	8	1.68746	5.18905	0.743092	0.00449096	0.0273656	-0.00167829
16	2008	12.5498	8.28652	11.1233	0.0006	0.0006	0.0005	20.9367	453	2.58489	21	1.1699	7.79931	1.71746	0.00128138	0.0512814	0.00541122
16	2009	12.4864	9.13895	11.1463	0.001	0.0006	0.0003	21.683	485	2.75137	21	1.6375	5.11901	0.820086	0.00475932	0.0307509	-0.00134317
16	2010	12.5318	9.14602	11.1547	0.0006	0.0001	0.001	21.7714	489	2.75398	14	1.18198	1.2103	3.5005	0.000982725	0.00113569	0.0135033
16	2011	12.5695	9.28712	11.1171	0.0005	0.0011	0.001	22.0434	517	2.70333	8	0.631842	8.42769	2.59839	-0.00274587	0.0553987	0.0119214
16	2012	12.589	8.59877	11.1445	0.0012	0.0002	0.0008	22.9206	524	2.72888	9	1.60156	1.79581	2.56929	0.00350762	0.0046403	0.00915037
17	2003	11.7058	6.49677	11.2	0.001	0.0005	0.0006	21.3306	581	8.82198	4	1.65951	4.95726	1.37278	0.00852819	0.0511715	0.00482044
17	2004	11.7217	6.93731	11.2	0.0014	0.0007	0.0006	21.4264	614	8.78799	11	1.65284	4.81367	1.19827	0.00978709	0.0571733	0.0029724
17	2005	11.7586	7.61972	11.2345	0.001	0.0007	0.0015	22.3187	679	9.82729	10	1.03649	2.94249	2.48079	0.000602895	0.0320907	0.0244632
17	2006	11.7847	7.19594	11.2471	0.0017	0.0008	0.0011	22.8618	754	10.4623	19	1.58899	3.08857	1.90898	0.011055	0.0392015	0.0170611
17	2007	11.816	7.36518	11.2579	0.0016	0.0009	0.0008	22.1851	748	10.0107	13	1.51945	4.59938	1.17093	0.00861394	0.0596883	0.00283456
17	2008	11.8018	7.91425	11.2602	0.0015	0.0008	0.0007	21.0994	788	10.3562	14	1.65735	5.89281	1.36252	0.00874915	0.0651217	0.00482504
17	2009	11.7742	7.65917	11.2685	0.0029	0.0012	0.0007	21.6259	817	10.444	11	1.87971	4.05255	0.75744	0.0165918	0.0575726	-0.0045748
17	2010	11.8405	7.99159	11.2778	0.0022	0.0008	0.0007	21.9524	820	10.1637	11	1.99126	4.44868	1.12584	0.0116508	0.0405341	0.00147902
17	2011	11.898	8.53739	11.2901	0.0034	0.0007	0.0005	22.1215	853	10.7888	7	2.42847	3.0313	0.734328	0.0188496	0.0268044	-0.00350572
17	2012	11.9466	6.6174	11.3029	0.0036	0.0008	0.0006	22.9565	864	10.6587	11	2.11405	3.16063	0.847865	0.0147635	0.0286328	-0.0020161
18	2003	11.0096	6.40026	10.9426	0.0001	0	0	21.323	15	0.376695	1	3.48498	0	0	0.00153016	-0.000615764	-0.000615764
18	2004	11.1118	6.71659	11.0477	0	0	0	21.4421	16	0.401027	3	0	0	0	0	0	0
18	2005	11.1399	6.83411	11.0787	0	0	0	22.3187	14	0.32673	8	0	0	0	0	0	0
18	2006	11.1796	6.91274	11.0819	0	0	0	22.8145	17	0.385435	4	0	0	0	0	0	0
18	2007	11.2001	7.2145	11.0583	0.0001	0	0	22.2052	17	0.377995	8	3.13386	0	0	0.00107229	-0.000502513	-0.000502513
18	2008	11.2644	7.41818	11.0463	0.0001	0	0.0002	20.9018	29	0.613161	0	1.1049	0	3.89292	0.000139621	-0.00133097	0.00385038
18	2009	11.2268	7.93702	11.0314	0	0.0001	0	21.6863	39	0.795036	6	0	16.2102	0	-0.000392927	0.0059765	-0.000392927
18	2010	11.2694	7.82724	11.0202	0.0001	0	0	21.7574	39	0.759349	2	3.34894	0	0	0.000746168	-0.000317662	-0.000317662
18	2011	11.2908	7.85825	11.0142	0.0002	0	0.0001	22.0539	50	0.98055	1	2.19039	0	2.25194	0.00102443	-0.000860585	0.0010774
18	2012	11.3032	7.10085	11.0342	0.0001	0.0002	0	23.0145	66	1.24465	1	0.978729	13.1693	0	-1.69131e-05	0.00967608	-0.000795123
19	2003	13.3738	8.01895	11.4147	0.0044	0.0029	0.02	1.60944	291	1.69151	92	0.561682	2.2117	3.51995	-0.0736828	0.203691	0.423613
19	2004	13.4316	7.8648	11.3983	0.0066	0.0034	0.0115	19.3657	303	1.67034	82	0.978522	2.93618	2.88421	-0.00256396	0.231137	0.224933
19	2005	13.4878	8.51178	11.4207	0.0075	0.0034	0.015	19.8327	387	2.00843	75	0.960458	1.76582	3.06507	-0.00528727	0.102399	0.276124
19	2006	13.561	8.71243	11.4132	0.0081	0.0026	0.0121	20.7348	440	2.18675	115	1.19543	1.58492	3.31559	0.0232314	0.069532	0.275263
19	2007	13.6304	8.75684	11.4314	0.0073	0.0048	0.0117	20.2937	440	2.13146	74	0.961225	3.40122	2.37446	-0.00463736	0.287182	0.164383
19	2008	13.6488	8.92877	11.4356	0.0097	0.0067	0.0101	20.7398	549	2.5938	151	1.21331	5.58705	2.22557	0.0250783	0.539294	0.144089
19	2009	13.5726	8.83826	11.441	0.0114	0.0073	0.0154	19.6469	613	2.83675	100	1.04012	3.47022	2.34562	0.00537609	0.33098	0.180298
19	2010	13.6589	8.82497	11.4436	0.011	0.0062	0.0183	20.7035	617	2.76423	65	1.0377	3.59341	3.06762	0.00425126	0.292459	0.233166
19	2011	13.7183	8.95209	11.4513	0.0157	0.0063	0.0181	20.137	663	3.00399	40	1.28637	3.12958	3.04938	0.0329421	0.244968	0.235744
19	2012	13.7626	8.86743	11.4556	0.0149	0.0087	0.0259	20.2434	699	3.01524	44	0.883822	3.4719	3.69692	-0.015242	0.324302	0.353823
20	2003	12.0309	7.69803	11.0823	0.0002	0.0002	0.0001	21.1353	63	0.446932	3	1.39399	8.32821	0.960947	0.00121303	0.0225622	-0.000120238
20	2004	12.0661	7.75105	11.043	0.0004	0	0	21.2388	84	0.603602	1	3.18761	0	0	0.00485866	-0.00222099	-0.00222099
20	2005	12.0778	7.96416	11.1438	0.0005	0.0006	0.0001	22.1667	94	0.620927	1	1.38199	6.72569	0.441029	0.0023665	0.0354715	-0.00346291
20	2006	12.0919	8.34877	11.0192	0.0001	0.0001	0.001	22.7092	120	0.812571	1	0.280409	1.15821	5.2063	-0.00450213	0.00098986	0.0263168
20	2007	12.1103	8.56979	11.0862	0	0.0003	0.0005	21.9173	114	0.748993	1	0	6.32415	3.01881	-0.0040201	0.0214036	0.00811582
20	2008	12.1222	8.82527	11.0572	0	0.0001	0	20.7454	149	0.987624	0	0	22.098	0	-0.000443656	0.00936027	-0.000443656
20	2009	12.1124	9.01966	11.1303	0.0002	0.0002	0.0007	21.505	179	1.1336	3	0.565681	2.94731	3.30519	-0.00187721	0.00841665	0.00996351
20	2010	12.1317	9.22405	11.1	0.0007	0.0005	0.0005	21.6336	182	1.11239	0	1.37897	6.05152	1.75025	0.00204655	0.0272795	0.00405154
20	2011	12.1762	8.97967	11.0876	0.0008	0.0004	0.0012	21.9143	198	1.21198	1	1.09519	3.32	3.37791	0.000655375	0.0159725	0.0163711
20	2012	12.206	8.54208	11.0686	0.0002	0.0001	0.0001	22.8137	227	1.35555	14	1.46809	4.93848	1.76639	0.000496256	0.00417544	0.000812495
21	2003	12.6589	7.96137	11.2062	0.0014	0.0007	0.0021	21.3113	442	1.99254	11	1.16166	3.47009	2.40237	0.00418085	0.0638815	0.0362681
21	2004	12.6862	7.446	11.2064	0.0022	0.0006	0.0007	21.4511	465	1.90099	22	2.00364	3.18292	1.07844	0.0195044	0.042422	0.00152444
21	2005	12.7382	7.76132	11.2379	0.0015	0.0006	0.0008	22.3223	495	2.22214	28	1.71558	2.78305	1.45996	0.0107133	0.0266951	0.00688632
21	2006	12.7866	8.44247	11.2353	0.0011	0.0004	0.0019	22.8623	528	2.25365	39	1.08865	1.63512	3.49128	0.00157145	0.0112587	0.0441625
21	2007	12.8076	8.88931	11.2377	0.0012	0.0012	0.0016	22.2196	527	2.2051	52	0.940157	5.05932	1.93204	-0.00120286	0.0815944	0.0187344
21	2008	12.8305	9.19827	11.2094	0.0022	0.0005	0.0021	21.0028	584	2.4402	37	1.51924	2.30188	2.55473	0.0110575	0.0277241	0.0331087
21	2009	12.7698	9.16388	11.2042	0.0048	0.002	0.004	21.6939	593	2.53775	36	1.38278	3.00189	1.92366	0.0162436	0.0849524	0.0391965
21	2010	12.8444	9.11877	11.2416	0.0043	0.0028	0.0084	21.8811	596	2.42198	41	0.92906	3.7168	3.22498	-0.00349293	0.133769	0.109553
21	2011	12.894	8.60447	11.2391	0.0069	0.0014	0.0029	22.0683	630	2.51259	23	2.02415	2.49	1.74927	0.0329045	0.0478715	0.024073
21	2012	12.9582	8.37147	11.2426	0.0098	0.001	0.0017	23.0307	683	2.61894	24	2.30197	1.58031	0.960914	0.0431345	0.0192259	-0.00129493
22	2003	12.0147	7.40245	11.3978	0.001	0.0005	0.0017	21.3116	224	3.5755	1	1.08906	3.25321	2.55251	0.00175479	0.0443981	0.0305914
22	2004	12.0874	7.09091	11.4031	0.0022	0.0008	0.006	21.4544	252	3.86981	16	0.779194	1.6504	3.59481	-0.0110342	0.032502	0.129668
22	2005	12.1404	7.39265	11.4089	0.0021	0.001	0.0021	22.3259	255	3.74856	35	1.33947	2.58681	2.1373	0.00911327	0.0425988	0.0305314
22	2006	12.2144	7.88345	11.418	0.0011	0.0002	0.0002	22.874	279	4.04714	17	2.4676	1.85314	0.833008	0.0114776	0.00667211	-0.00130599
22	2007	12.2843	7.65017	11.4309	0.0025	0.0005	0.0007	22.2184	279	3.96131	18	2.11747	2.27897	0.913802	0.0207771	0.0237799	-0.00160267
22	2008	12.3155	8.25739	11.4242	0.002	0.0005	0.0022	21.0326	353	4.83906	19	1.41051	2.35086	2.73333	0.00855995	0.0281678	0.036143
22	2009	12.2887	8.11701	11.4379	0.0024	0.0008	0.0008	21.7795	383	5.28521	50	1.86675	3.24204	1.03878	0.0136228	0.0352383	0.000609438
22	2010	12.3553	8.29929	11.4347	0.0047	0.0008	0.0035	21.8814	386	5.02739	42	1.74889	1.8289	2.31422	0.0214104	0.023698	0.037573
22	2011	12.4182	7.63385	11.4291	0.0044	0.001	0.0033	22.0846	422	5.41634	13	1.66167	2.28966	2.56255	0.0165133	0.0321859	0.0389965
22	2012	12.4759	7.53796	11.4343	0.0031	0.0006	0.0046	22.9664	453	5.87879	19	1.09665	1.42799	3.91584	0.0021261	0.0094152	0.0641439
23	2003	11.77	6.6733	10.9974	0.0002	0.0002	0.0001	18.6681	33	0.775937	2	1.39399	8.32821	0.960947	0.00121303	0.0225622	-0.000120238
23	2004	11.8446	6.82002	11.0196	0.0003	0.0007	0.0003	18.4405	35	0.733176	3	0.735602	9.99762	1.24436	-0.00190848	0.0649467	0.00176382
23	2005	11.9027	7.02909	11.0696	0.0001	0.0001	0	18.9982	42	0.790898	5	1.65839	6.72569	0	0.000679804	0.00591192	-0.00103252
23	2006	11.9524	7.08423	11.0889	0.0005	0.0002	0.0001	20.1676	48	0.855911	8	2.10307	3.47464	0.780945	0.00460092	0.0103217	-0.000913682
23	2007	12.0495	7.24208	11.1158	0.0001	0.0004	0.0005	17.8404	53	0.868472	4	0.313386	6.74576	2.41505	-0.00345032	0.0288732	0.0071108
23	2008	12.0982	7.99125	11.1079	0.0001	0.0005	0.0004	19.5572	69	1.06169	4	0.331471	11.049	2.33575	-0.00296597	0.0445831	0.00592614
23	2009	12.0371	8.33759	11.0763	0.0003	0.0002	0.001	19.5904	76	1.16042	2	0.622249	2.16136	3.46259	-0.00222643	0.00684494	0.0145143
23	2010	12.0738	8.0047	11.0863	0.0003	0.0001	0.0012	20.5044	75	1.07788	6	0.627926	1.28595	4.46314	-0.0018911	0.00145336	0.0176017
23	2011	12.1306	7.86825	11.1	0.0001	0.0001	0.0008	20.1701	85	1.20284	1	0.328558	1.992	5.40465	-0.00192611	0.00284567	0.0126353
23	2012	12.1944	8.26411	11.0863	0.0004	0.0004	0.001	20.1513	94	1.27737	0	0.652486	4.38976	3.9253	-0.0016579	0.0161717	0.0139559
24	2003	12.0973	6.31173	11.1759	0.0003	0.0003	0	20.6935	162	1.63128	11	1.74249	10.4103	0	0.00274319	0.034767	-0.00369458
24	2004	12.1578	7.33629	11.1482	0.0004	0.0003	0	20.6923	201	2.08852	2	1.82149	7.95729	0	0.00319292	0.0270411	-0.00388673
24	2005	12.1919	8.10862	11.1584	0.0003	0.0005	0.0036	21.1866	220	2.25703	4	0.226144	1.52857	4.3301	-0.0175786	0.0120067	0.0756451
24	2006	12.2429	7.83874	11.1465	0.0009	0.0003	0.003	21.7923	251	2.579	6	0.721053	0.992754	4.46254	-0.00610834	-0.00015868	0.0758221
24	2007	12.2688	7.34666	11.1605	0.0004	0.0004	0.0006	21.4887	249	2.49225	11	0.895388	4.8184	2.07004	-0.000735963	0.0268631	0.00752793
24	2008	12.3035	7.93236	11.1544	0.0008	0.0003	0.0031	21.2614	313	2.96872	15	0.631373	1.57843	4.31002	-0.00686883	0.0107782	0.0616773
24	2009	12.2609	7.8018	11.16	0.0008	0.0004	0.001	21.0206	339	3.23723	14	1.13136	2.94731	2.36085	0.00113555	0.0168333	0.0117638
24	2010	12.322	7.61382	11.1582	0.0006	0.0002	0.0033	21.7662	343	3.17416	10	0.490088	1.00367	4.78971	-0.00664116	4.77531e-05	0.0493577
24	2011	12.3766	7.54433	11.1689	0.0004	0.0004	0.0046	21.3271	368	3.4859	22	0.243376	1.47556	5.75495	-0.0117205	0.00736661	0.0736568
24	2012	12.439	7.93451	11.1927	0.0009	0.0005	0.0022	22.2398	419	3.8518	13	0.734047	2.7436	4.31783	-0.00253759	0.0166365	0.031657
25	2003	12.2587	7.33368	11.0009	0.0003	0.0002	0.0008	19.247	79	0.677389	5	0.804226	3.20316	2.95676	-0.00156716	0.0176361	0.0156637
25	2004	12.3155	7.63772	10.9944	0.0005	0.0002	0.0003	19.4854	88	0.723378	7	1.59381	3.7134	1.61766	0.00329709	0.0150661	0.00342957
25	2005	12.3394	8.06022	11.026	0.0007	0.0003	0.0001	20.0579	123	1.02135	12	2.11068	3.66856	0.481123	0.00630742	0.0151544	-0.00294664
25	2006	12.3724	8.42376	11.038	0.0002	0.0004	0.0003	20.743	146	1.20294	29	0.747758	6.17713	2.08252	-0.00118362	0.0242931	0.0050796
25	2007	12.4242	8.27385	11.0346	0.0004	0.0004	0	20.3992	153	1.28578	25	1.56693	8.4322	0	0.00227911	0.0298782	-0.0040201
25	2008	12.4582	8.97841	11.0057	0.0015	0.0003	0.0004	20.722	192	1.60043	19	2.26003	3.01337	1.06171	0.0122984	0.0196513	0.000602268
25	2009	12.4105	8.7653	10.9919	0.0011	0.0005	0.0014	19.6517	217	1.79271	18	1.14079	2.7017	2.42381	0.00165961	0.0200593	0.0167836
25	2010	12.4515	8.42508	10.9991	0.0014	0.0007	0.0024	20.4732	218	1.71743	17	1.04189	3.20058	3.17379	0.000598827	0.0314568	0.0310738
25	2011	12.4359	8.55082	10.9873	0.002	0.0006	0.0018	20.2743	232	1.84934	6	1.49345	2.71636	2.76374	0.00622823	0.0216638	0.0222618
25	2012	12.4847	8.77277	10.9804	0.0021	0.0004	0.0037	20.3199	249	1.91013	3	0.994515	1.27445	4.21653	-9.01346e-05	0.00450986	0.0528558
26	2003	12.4718	7.21891	11.134	0.0001	0.0004	0	19.1985	176	1.77768	6	0.696996	16.6564	0	-0.000932895	0.0482032	-0.00307882
26	2004	12.5168	7.59689	11.1199	0.0003	0.0002	0	19.4283	187	1.78658	7	1.91257	7.4268	0	0.0025335	0.0178423	-0.00277624
26	2005	12.5733	8.06022	11.1325	0.0005	0.0008	0	19.9589	212	2.06401	10	1.27568	8.27778	0	0.00185023	0.0488441	-0.00671141
26	2006	12.647	8.20658	11.1109	0.001	0.0004	0.0002	20.5952	250	2.34654	23	2.10307	3.47464	0.780945	0.00920184	0.0206435	-0.00182736
26	2007	12.6805	8.02552	11.1206	0.0017	0.0001	0.0001	20.4083	243	2.37075	30	2.80398	0.8876	0.254216	0.0172239	-0.00107316	-0.00712055
26	2008	12.6789	8.56694	11.1152	0.0011	0.0006	0.0007	20.6854	301	2.64308	35	1.51924	5.52451	1.70315	0.00552873	0.0481758	0.00748698
26	2009	12.6412	8.63016	11.1198	0.0017	0	0.0007	19.4591	339	3.00016	34	2.2038	0	1.51488	0.0113521	-0.00943026	0.00485546
26	2010	12.7099	8.46485	11.1144	0.0012	0.0006	0.0005	20.1574	341	2.93918	20	1.74727	5.36743	1.29366	0.00545973	0.0319095	0.00214557
26	2011	12.7763	8.73359	11.0906	0.0028	0.0005	0.0031	20.1377	386	3.26911	14	1.43744	1.55625	3.27235	0.00803105	0.0102123	0.0417184
26	2012	12.8354	9.09594	11.1089	0.004	0.0009	0.0003	20.1426	401	3.10227	6	2.25861	3.41895	0.407627	0.0173463	0.0333383	-0.00816416
27	2003	12.5645	8.12504	11.4471	0.0003	0.0004	0	20.0713	39	0.48607	0	1.49356	11.8974	0	0.00212742	0.0469717	-0.00431034
27	2004	12.6079	8.27919	11.3521	0.0005	0.0001	0.0001	19.7582	47	0.574472	1	2.27686	2.65243	0.770317	0.00496283	0.00642255	-0.000892718
27	2005	12.6821	8.6533	11.3147	0.0007	0	0.0003	20.303	67	0.857579	8	2.32175	0	1.5877	0.00682368	-0.00516262	0.0030341
27	2006	12.7445	8.86178	11.2701	0.0001	0	0.0002	21.1204	77	0.977814	3	1.12164	0	4.16504	0.000190257	-0.00156413	0.00495053
27	2007	12.7777	8.35373	11.2451	0.0003	0	0.0001	19.7861	77	0.913406	7	2.35039	0	1.20752	0.00271436	-0.00201005	0.000417134
27	2008	12.8146	8.62945	11.16	0.0005	0.0001	0.0002	20.3666	83	0.953346	2	2.07169	2.76225	1.45984	0.0038037	0.00625468	0.0016321
27	2009	12.8524	8.25219	11.376	0.0002	0.0001	0.0001	20.8889	86	0.964552	7	1.55562	4.05255	1.29847	0.000873279	0.00479772	0.000469107
27	2010	12.9078	8.27512	11.2883	0.0007	0	0.0001	21.321	86	0.912447	6	2.93032	0	0.743856	0.00490551	-0.0025413	-0.000650937
27	2011	12.9566	7.66622	11.11	0.0003	0	0.0001	21.1274	90	0.96638	1	2.46418	0	1.68895	0.00168007	-0.00114745	0.000790538
27	2012	12.9804	8.30524	11.1338	0.0013	0.0003	0	21.724	100	1.07901	1	2.38565	3.70386	0	0.00587607	0.0114661	-0.00424066
28	2003	12.6786	7.82764	11.243	0.0003	0.001	0	20.1209	65	0.54607	0	0.804226	16.0158	0	-0.00156716	0.1202	-0.00800493
28	2004	12.7252	8.55641	11.2321	0.0007	0.0009	0	19.9862	70	0.545625	5	1.39458	10.4439	0	0.00350543	0.0838996	-0.00888395
28	2005	12.7845	8.22094	11.2616	0.001	0.001	0.0003	20.2604	85	0.641386	14	1.44208	5.84843	0.690306	0.00524926	0.0575704	-0.00367731
28	2006	12.8028	8.48859	11.2345	0.0006	0.0013	0	20.9918	110	0.811381	12	1.0626	9.50953	0	0.000620164	0.0842967	-0.00990615
28	2007	12.8422	8.82805	11.2445	0.001	0.0009	0.0004	20.5683	112	0.790785	31	1.36255	6.59912	0.840017	0.00419024	0.0647134	-0.00184905
28	2008	12.8747	9.0728	11.2333	0.0015	0.0019	0.0005	20.9888	142	0.974385	54	1.27489	10.7657	0.748638	0.00475625	0.168972	-0.00434921
28	2009	12.8273	9.41565	11.2772	0.0015	0.0023	0.0005	20.4357	154	1.06416	10	1.08532	8.67057	0.603939	0.00144153	0.129601	-0.00669179
28	2010	12.8512	9.42747	11.2656	0.0011	0.0036	0.003	21.1528	154	1.05587	3	0.478419	9.61956	2.31851	-0.0127578	0.210834	0.0322508
28	2011	12.8713	8.85623	11.2636	0.0019	0.0026	0.0019	20.465	166	1.0967	4	0.975406	8.0925	2.00563	-0.000451517	0.130212	0.0184626
28	2012	12.9008	8.78432	11.2762	0.0011	0.0018	0.0016	21.5631	171	1.09994	3	0.717735	7.90157	2.51219	-0.00336654	0.082314	0.0180357
29	2003	10.9975	6.31173	11.1665	0.0001	0	0.0001	21.3763	26	0.627892	0	1.74249	0	2.40237	0.000914396	-0.00123153	0.00172705
29	2004	11.0402	6.48311	11.1363	0	0	0	21.4742	37	0.908856	1	0	0	0	0	0	0
29	2005	10.9782	6.94986	11.1311	0	0.0003	0	22.3447	48	1.10594	1	0	13.4514	0	-0.00154879	0.0192845	-0.00154879
29	2006	11.0493	6.76388	11.1265	0.0002	0.0001	0.0006	22.8839	69	1.51822	1	0.747758	1.54428	4.16504	-0.00118362	0.00255399	0.0148516
29	2007	11.0592	6.72623	11.1255	0.0001	0.0001	0.0002	22.2222	70	1.52705	2	0.783465	4.2161	2.41505	-0.000435247	0.00646453	0.00284432
29	2008	11.0855	7.46336	11.1115	0.0002	0	0.0029	21.089	83	1.7481	3	0.213852	0	5.46264	-0.0108122	-0.0137533	0.0613762
29	2009	11.046	7.40245	11.1149	0.0004	0.0001	0.0018	21.767	89	1.77099	5	0.541086	0.704791	4.06477	-0.00414735	-0.0026679	0.0276974
29	2010	11.0998	6.98101	11.1105	0.0005	0.0001	0.0001	21.9854	89	1.7994	3	2.3921	2.93931	0.850122	0.00309551	0.00431231	-0.000333275
29	2011	11.1369	7.34859	11.0967	0.0007	0	0.0015	22.1271	103	2.10276	1	1.04541	0	4.60624	0.000286591	-0.00631096	0.0227588
29	2012	11.175	7.01031	11.0899	0.0006	0	0.0004	23.0426	109	2.08519	2	1.76171	0	2.82622	0.00201885	-0.00265041	0.00484023
30	2003	13.1294	8.26127	11.1973	0.0002	0.0008	0.0004	19.9507	213	0.845653	2	0.497854	11.8974	1.37278	-0.00432884	0.0939434	0.00321363
30	2004	13.1827	8.13798	11.1546	0.0005	0.0003	0	19.6647	230	0.843215	6	1.99226	6.96263	0	0.00440758	0.0264859	-0.00444198
30	2005	13.2154	7.95367	11.1915	0.0007	0.0003	0.0003	20.2663	267	0.985379	8	1.78596	3.10417	1.22131	0.00527489	0.0141219	0.00148531
30	2006	13.2818	8.50411	11.1427	0.0006	0.0006	0.0004	21.1152	308	1.08186	7	1.26184	5.21196	1.56189	0.00218429	0.0351362	0.00468729
30	2007	13.323	8.64171	11.1663	0.0011	0.0006	0.0002	19.7757	308	1.01683	8	1.81434	5.3256	0.508431	0.0077751	0.0412997	-0.00469337
30	2008	13.3276	8.57017	11.1243	0.0012	0.0011	0.0009	20.2325	410	1.34518	21	1.24301	7.5962	1.64233	0.00345008	0.0936462	0.00911908
30	2009	13.3215	8.55641	11.1835	0.0022	0.0004	0.0004	20.7921	455	1.48628	7	2.28158	2.16136	0.692517	0.015107	0.0136899	-0.00362455
30	2010	13.3618	8.32045	11.1716	0.0015	0.0007	0.0004	21.1283	463	1.45312	8	1.93208	5.53947	0.915515	0.00769823	0.0374924	-0.000697776
30	2011	13.3847	8.35867	11.1501	0.0026	0.0002	0.0011	21.0081	503	1.61403	13	2.19039	1.02154	1.90549	0.0133176	0.000240964	0.0101302
30	2012	13.4252	9.07096	11.1362	0.0027	0.0013	0.0009	21.685	530	1.59108	14	1.6179	5.24084	1.29775	0.00802466	0.0550758	0.00386692
31	2003	11.8415	7.23346	10.9457	0.0009	0.0007	0.0003	18.335	191	2.47989	20	1.65078	7.67072	0.758642	0.0076138	0.0780441	-0.00282377
31	2004	11.8854	7.10579	10.9499	0.0008	0.0007	0.0027	18.1465	212	2.74067	13	0.607164	3.0945	3.46642	-0.00916109	0.0488446	0.0575179
31	2005	11.9374	7.3192	10.9773	0.0005	0.0003	0.0069	18.6793	215	2.64958	19	0.215375	0.52408	4.7425	-0.0311906	-0.0189189	0.148772
31	2006	11.9981	7.49832	10.9977	0.0003	0.0006	0.0016	19.964	272	3.23923	23	0.403789	3.33565	3.99844	-0.00777125	0.0304439	0.0390829
31	2007	12.0344	6.82002	10.9956	0.0007	0.0015	0.0018	17.781	281	3.25089	16	0.548425	6.32415	2.17354	-0.00907688	0.107018	0.0235888
31	2008	12.056	7.75577	10.9866	0.0006	0.0009	0.0024	19.0911	341	3.84119	18	0.509955	5.09955	3.59346	-0.00847904	0.0709327	0.0448736
31	2009	12.0346	7.98752	10.9742	0.0012	0.0015	0.0018	19.0146	376	4.10655	13	0.829666	5.4034	2.07755	-0.0030118	0.0778597	0.019053
31	2010	12.077	8.27716	10.977	0.0015	0.0015	0.0046	20.3325	377	4.04476	14	0.660974	4.06089	3.60183	-0.00818487	0.0738969	0.0628142
31	2011	12.104	7.87853	10.9815	0.0023	0.0009	0.0032	19.6504	429	4.48049	12	1.18076	2.80125	3.37791	0.00331851	0.0330694	0.0436564
31	2012	12.1452	7.76769	10.9965	0.0023	0.0009	0.0017	19.8105	427	4.34794	40	1.37821	3.62827	2.45131	0.00491182	0.0341334	0.0188482
32	2003	11.3081	7.05618	10.9478	0.0004	0.0004	0.0004	20.7385	57	1.14826	0	1.16166	6.94017	1.60158	0.00119453	0.0438929	0.00444516
32	2004	11.3536	6.72383	10.9925	0	0.0002	0.0004	20.7156	72	1.40192	0	0	6.189	3.59481	-0.00333148	0.0172871	0.00864457
32	2005	11.3531	6.91771	11.0705	0.0004	0	0.0003	21.2134	84	1.59253	0	1.8953	0	2.26815	0.00323548	-0.00361384	0.00458289
32	2006	11.4277	6.72623	11.0781	0	0.0001	0.0001	21.7985	92	1.66547	8	0	6.94928	3.12378	-0.00104275	0.00620362	0.00221458
32	2007	11.4444	7.29506	11.0344	0.0001	0.0005	0.0004	21.4904	92	1.59904	6	0.313386	8.4322	1.93204	-0.00345032	0.0373478	0.00468361
32	2008	11.4935	7.89841	11.0375	0.0002	0	0.0009	21.3619	129	2.24824	3	0.602674	0	4.77767	-0.00193904	-0.00488021	0.0184358
32	2009	11.5576	8.01928	11.0106	0.0001	0.0003	0.0001	21.1297	139	2.40463	9	0.622249	9.72611	1.03878	-0.000742143	0.0171436	7.61798e-05
32	2010	11.6535	8.17329	10.9832	0.0002	0.0002	0.0007	21.7887	142	2.38326	5	0.608897	3.74094	3.7869	-0.00136662	0.00957761	0.00973823
32	2011	11.6737	8.16962	10.8535	0.0001	0.0007	0.0001	21.3821	150	2.44899	14	0.365064	15.4933	0.750646	-0.00163925	0.0374182	-0.000643771
32	2012	11.7204	8.46548	10.9066	0.0005	0.0006	0.0016	22.2594	153	2.38593	0	0.543738	4.38976	4.18699	-0.00326506	0.0242575	0.0228064
